# Supplementary material for: HEMA-Lysine-Based Cryogels for Highly Selective Heparin Neutralization
Source: Int J Mol Sci. 2024 Jun 13;25(12):6503. doi: 10.3390/ijms25126503 (PMC11203617; doi:10.3390/ijms25126503)
Supplement: Supplementary file 1 [file ijms-25-06503-s001.zip]

Archive with 1 entries (1 files):
- ijms-3039883-supplementary.pdf
